# Supplementary material for: Metformin Inhibits NLR Family Pyrin Domain Containing 3 (NLRP)-Relevant Neuroinflammation via an Adenosine-5′-Monophosphate-Activated Protein Kinase (AMPK)-Dependent Pathway to Alleviate Early Brain Injury After Subarachnoid Hemorrhage in Mice
Source: Front Pharmacol. 2022 Mar 17;13:796616. doi: 10.3389/fphar.2022.796616 (PMC8969021; doi:10.3389/fphar.2022.796616)
Supplement: Supplementary file 2 [file DataSheet1.ZIP › data sheet for review purpose only (1)/Original date for review purpose only (1)/original data.xlsx]

## Sheet: SAH Grade
		Figure 4
		Group	Sham	SAH	SAH+Vehicle	SAH+Metformin(100 mg/kg)	SAH+Metformin(200 mg/kg)
		SAH Grade score	1	13	14	13	14
			0	12	13	10	13
			1	12	12	13	13
			1	12	12	12	9
			2	11	11	12	12
			0	11	10	9	11
			0	9	10	12	11
			1	10	9	11	10
		Sum	6	90	91	92	93
		Mean	0.75	11.25	11.375	11.5	11.625

## Sheet: Modified Garcia Score
	Figure 4 Modified Garcia Score										Figure 7 Modified Garcia Score
	Group	spontaneous activity	spontaneous movement of all limbs	forelimbs outstretching	climbing	touch of trunk	vibrissae touch	Sum			Group	spontaneous activity	spontaneous movement of all limbs	forelimbs outstretching	climbing	touch of trunk	vibrissae touch	Sum
	Sham	2	3	3	3	3	3	17			Sham	2	3	3	2	3	3	16
	Sham	3	3	2	2	3	3	16			Sham	3	3	2	2	3	3	16
	Sham	3	3	3	3	3	3	18			Sham	3	3	3	3	3	3	18
	Sham	3	3	3	3	3	3	18			Sham	3	3	3	2	3	3	17
	Sham	3	2	3	2	3	3	16			Sham	3	2	3	2	3	3	16
	Sham	3	3	3	3	2	3	17			Sham	3	3	3	3	2	3	17
	Sham	3	3	2	2	3	3	16			Sham	3	3	2	2	3	3	16
	Sham	3	3	2	3	3	3	17			Sham	3	3	2	3	3	3	17
	SAH	1	2	2	2	2	2	11			SAH+vehicle	1	2	2	2	2	2	11
	SAH	0	1	2	1	2	2	8			SAH+vehicle	0	1	2	1	2	2	8
	SAH	1	1	2	1	2	2	9			SAH+vehicle	0	1	2	1	2	2	8
	SAH	1	2	2	2	2	2	11			SAH+vehicle	1	2	2	2	2	2	11
	SAH	1	1	2	1	2	2	9			SAH+vehicle	1	2	2	1	2	2	10
	SAH	0	2	1	1	2	1	7			SAH+vehicle	0	2	2	1	2	1	8
	SAH	2	2	2	2	1	2	11			SAH+vehicle	2	2	2	3	1	2	12
	SAH	2	1	2	3	1	1	10			SAH+vehicle	2	1	2	2	1	1	9
	SAH+Vehicle	1	2	2	2	2	2	11			SAH+Met(200 mg/kg)	2	2	2	2	2	3	13
	SAH+Vehicle	0	1	2	1	2	2	8			SAH+Met(200 mg/kg)	1	2	2	2	2	2	11
	SAH+Vehicle	1	1	2	2	2	2	10			SAH+Met(200 mg/kg)	2	2	2	2	2	2	12
	SAH+Vehicle	1	2	2	2	2	2	11			SAH+Met(200 mg/kg)	2	2	2	2	3	2	13
	SAH+Vehicle	1	2	2	1	2	2	10			SAH+Met(200 mg/kg)	2	2	2	2	2	2	12
	SAH+Vehicle	0	2	2	1	2	1	8			SAH+Met(200 mg/kg)	2	2	2	2	2	2	12
	SAH+Vehicle	1	2	2	2	2	2	11			SAH+Met(200 mg/kg)	2	2	2	2	2	3	13
	SAH+Vehicle	2	1	2	2	1	1	9			SAH+Met(200 mg/kg)	1	2	2	2	2	2	11
	SAH+Metformin(100 mg/kg)	1	2	2	2	2	2	11			SAH+MET+DMSO	2	2	2	2	2	2	12
	SAH+Metformin(100 mg/kg)	2	2	3	3	1	2	13			SAH+MET+DMSO	2	2	2	2	2	2	12
	SAH+Metformin(100 mg/kg)	1	2	2	2	2	2	11			SAH+MET+DMSO	2	2	2	2	2	2	12
	SAH+Metformin(100 mg/kg)	2	2	2	2	2	2	12			SAH+MET+DMSO	2	2	2	2	3	2	13
	SAH+Metformin(100 mg/kg)	1	2	2	2	2	2	11			SAH+MET+DMSO	1	2	1	2	2	2	10
	SAH+Metformin(100 mg/kg)	2	2	2	2	2	2	12			SAH+MET+DMSO	2	2	2	2	2	2	12
	SAH+Metformin(100 mg/kg)	1	2	2	2	2	2	11			SAH+MET+DMSO	2	2	2	2	3	2	13
	SAH+Metformin(100 mg/kg)	2	2	2	2	2	2	12			SAH+MET+DMSO	1	2	2	2	2	2	11
	SAH+Metformin(200 mg/kg)	2	2	2	2	2	3	13			SAH+MET+CC	1	2	2	2	2	2	11
	SAH+Metformin(200 mg/kg)	2	2	2	2	2	2	12			SAH+MET+CC	1	1	2	1	2	1	8
	SAH+Metformin(200 mg/kg)	2	2	2	2	2	2	12			SAH+MET+CC	1	1	2	1	2	2	9
	SAH+Metformin(200 mg/kg)	2	2	2	2	2	2	12			SAH+MET+CC	1	2	2	2	2	2	11
	SAH+Metformin(200 mg/kg)	1	2	2	2	2	2	11			SAH+MET+CC	1	2	2	1	2	2	10
	SAH+Metformin(200 mg/kg)	2	2	2	2	2	2	12			SAH+MET+CC	0	2	2	1	2	1	8
	SAH+Metformin(200 mg/kg)	2	2	2	2	3	3	14			SAH+MET+CC	2	2	2	2	1	2	11
	SAH+Metformin(200 mg/kg)	1	2	2	2	2	2	11			SAH+MET+CC	2	1	2	2	1	2	10

## Sheet: Brain water content
		Figure 4 Brain water content(%)							Figure 7 Brain water content(%)
	Group	Sham	SAH	SAH+Vehicle	SAH+Met(100 mg/kg)	SAH+Met(200 mg/kg)			Group	Sham	SAH+Vehicle	SAH+Met	SAH+Met+DMSO	SAH+MET+CC
	Left cerebral	78.3	81	80.3	80.8	80.1			Left cerebral	78.3	80.8	80.1	80.1	80.4
	Left cerebral	78.4	81.5	81	80.8	80			Left cerebral	78.4	80.6	80	80	80.2
	Left cerebral	78.2	80.2	80.7	80.9	79.8			Left cerebral	78.5	80.9	79.4	79.8	80.6
	Left cerebral	78.5	81.3	81.2	80.3	80.3			Left cerebral	78.5	81.3	80.4	80.5	81
	Left cerebral	78.6	81.2	81.3	79.8	80.3			Left cerebral	78.6	81.2	80.5	80.4	81.2
	Left cerebral	78	80.8	80.5	79.8	79.2			Left cerebral	78.3	80.9	79.7	79.9	81
	Left cerebral	78.4	80.3	80.9	80.6	79.7			Left cerebral	78.4	80.7	79.7	79.7	80.6
	Left cerebral	78.7	80.4	80	79.9	80			Left cerebral	78.7	80.7	79.8	79.6	80.3
	Sum	627.1	646.7	645.9	642.9	639.4			Sum	627.7	647.1	639.6	640	645.3
	Mean	78.3875	80.8375	80.7375	80.3625	79.925			Mean	78.4625	80.8875	79.95	80	80.6625
	Right cerebral	78.4	80.7	80.8	80	80.3			Right cerebral	78.4	80.9	79.5	79.5	80.7
	Right cerebral	78.9	80.8	80.4	80.9	79.8			Right cerebral	78.9	80.9	79.9	79.9	80.8
	Right cerebral	78.1	80.3	80.7	80.7	80.6			Right cerebral	78.1	80.8	79.7	79.7	80.3
	Right cerebral	78.1	80	80.7	80.2	80.1			Right cerebral	78.1	80.6	79.8	79.5	81.1
	Right cerebral	78.5	80.9	80.4	79.9	79.5			Right cerebral	78.5	79.9	79.8	79.9	79.9
	Right cerebral	78.3	79.9	80.2	80.7	79.6			Right cerebral	78.3	81.1	80.2	80.3	80
	Right cerebral	78.2	80.5	81	80.4	79.7			Right cerebral	78.4	80.5	79.4	79.4	80.5
	Right cerebral	78.1	81.4	81.2	79.8	80.5			Right cerebral	78.1	80.3	79.3	79.3	80.6
	Sum	626.6	644.5	645.4	642.6	640.1			Sum	626.8	645	637.6	637.5	643.9
	Mean	78.325	80.5625	80.675	80.325	80.0125			Mean	78.35	80.625	79.7	79.6875	80.4875

## Sheet: Western Blot
Figure	Protein	Groups							Sum	Mean
Figure 2	pAMPK/AMPK	Sham	0.25	0.31	0.23	0.28	0.2	0.36	1.63	0.27
		6h	0.53	0.49	0.68	0.6	0.7	0.58	3.58	0.6
		12h	0.7	0.63	0.75	0.6	0.67	0.73	4.08	0.68
		24h	0.78	0.74	0.8	0.83	0.72	0.75	4.62	0.77
		48h	0.48	0.4	0.43	0.55	0.45	0.49	2.8	0.47
		72h	0.3	0.35	0.33	0.22	0.39	0.4	1.99	0.33
Figure	Protein	Groups							Sum	Mean
Figure 2	NLRP3/B-actin	Sham	0.18	0.15	0.25	0.3	0.24	0.25	1.37	0.23
		6h	0.48	0.55	0.6	0.57	0.44	0.4	3.04	0.51
		12h	0.73	0.8	0.77	0.77	0.65	0.84	4.56	0.76
		24h	1.19	1.14	1.05	1.09	0.99	0.96	6.42	1.07
		48h	0.97	0.8	0.85	0.92	0.83	0.87	5.24	0.87
		72h	0.42	0.4	0.48	0.49	0.5	0.54	2.83	0.47
Figure	Protein	Groups							Sum	Mean
Figure 4	NLRP3/B-actin	Sham	0.26	0.38	0.3	0.2	0.34	0.21	1.69	0.28
		SAH	1.21	1.12	1.06	1.18	1.15	1.27	6.99	1.17
		SAH+Vehicle	1.1	1.2	1.3	1.15	1.13	1.26	7.14	1.19
		SAH+Metformin(100 mg/kg)	1.06	1	1.08	0.93	1.02	1.15	6.24	1.04
		SAH+Metformin(200 mg/kg)	0.96	0.92	0.73	0.87	0.83	0.81	5.12	0.85
Figure	Protein	Groups							Sum	Mean
Figure 6	pAMPK/AMPK	Sham	0.18	0.24	0.28	0.34	0.3	0.38	1.72	0.29
		SAH	0.7	0.61	0.83	0.78	0.67	0.75	4.34	0.72
		SAH+Vehicle	0.86	0.73	0.64	0.75	0.79	0.69	4.46	0.74
		SAH+Metformin(200 mg/kg)	1.03	1.09	1.05	1.12	0.94	1.17	6.4	1.07
Figure 6	NLRP3/B-actin	Sham	0.37	0.28	0.4	0.2	0.33	0.25	1.83	0.3
		SAH	1.25	1.17	1.21	1.13	1.12	1.09	6.97	1.16
		SAH+Vehicle	1.05	0.99	1.22	1.15	1.17	1.24	6.82	1.14
		SAH+Metformin(200 mg/kg)	0.87	0.95	0.82	0.79	0.72	0.9	5.05	0.84
Figure 6	p20/B-actin	Sham	0.25	0.23	0.32	0.16	0.27	0.19	1.42	0.24
		SAH	1.01	0.9	1.07	0.98	0.88	1.09	5.93	0.99
		SAH+Vehicle	1.03	0.89	0.9	0.97	1.1	0.93	5.82	0.97
		SAH+Metformin(200 mg/kg)	0.7	0.73	0.67	0.84	0.74	0.79	4.47	0.74
Figure 6	IL-1B/B-actin	Sham	0.34	0.37	0.24	0.41	0.33	0.26	1.95	0.33
		SAH	1.04	1.08	0.96	0.89	0.93	0.84	5.74	0.96
		SAH+Vehicle	1	1.06	0.82	0.88	0.96	0.9	5.62	0.94
		SAH+Metformin(200 mg/kg)	0.64	0.72	0.69	0.6	0.8	0.76	4.21	0.7
Figure 6	IL-18/B-actin	Sham	0.27	0.16	0.19	0.23	0.14	0.24	1.23	0.21
		SAH	0.88	0.82	0.83	0.76	0.9	0.78	4.97	0.83
		SAH+Vehicle	0.82	0.87	0.8	0.73	0.75	0.85	4.82	0.8
		SAH+Metformin(200 mg/kg)	0.64	0.49	0.58	0.62	0.56	0.53	3.42	0.57
Figure	Protein	Groups							Sum	Mean
Figure 7	pAMPK/AMPK	Sham	0.27	0.23	0.3	0.21	0.34	0.18	1.53	0.26
		SAH+Vehicle	0.76	0.84	0.8	0.7	0.66	0.72	4.48	0.75
		SAH+Met	1.16	1.24	1.27	1.13	1.07	1.03	6.9	1.15
		SAH+Met+DMSO	1.09	1.24	1.18	1.29	1.13	1.17	7.1	1.18
		SAH+Met+CC	0.9	0.87	0.95	0.82	0.83	1	5.37	0.9
Figure 7	NLRP3/B-actin	Sham	0.29	0.33	0.36	0.41	0.2	0.26	1.85	0.31
		SAH+Vehicle	1.27	1.19	1.21	1.29	0.99	1.12	7.07	1.18
		SAH+Met	0.92	0.86	0.82	0.79	1	0.88	5.27	0.88
		SAH+Met+DMSO	0.93	0.79	0.87	0.81	1.04	0.95	5.39	0.9
		SAH+Met+CC	1.08	1.16	0.97	1.12	1.18	1.2	6.71	1.12
Figure 7	p20/B-actin	Sham	0.32	0.25	0.41	0.37	0.35	0.29	1.99	0.33
		SAH+Vehicle	1.02	0.92	1.14	0.94	1.07	0.99	6.08	1.01
		SAH+Met	0.76	0.7	0.87	0.8	0.67	0.85	4.65	0.78
		SAH+Met+DMSO	0.8	0.92	0.87	0.77	0.7	0.74	4.8	0.8
		SAH+Met+CC	1.07	1.02	1.13	0.92	1.11	0.96	6.21	1.04
Figure 7	IL-1B/B-actin	Sham	0.28	0.35	0.2	0.31	0.24	0.39	1.77	0.29
		SAH+Vehicle	0.89	0.93	0.86	0.99	1.06	0.87	5.6	0.93
		SAH+Met	0.62	0.68	0.6	0.72	0.75	0.59	3.96	0.66
		SAH+Met+DMSO	0.77	0.67	0.59	0.62	0.55	0.7	3.9	0.65
		SAH+Met+CC	0.86	0.74	0.9	0.94	0.83	0.8	5.07	0.85
Figure 7	IL-18/B-actin	Sham	0.14	0.22	0.25	0.17	0.2	0.15	1.13	0.19
		SAH+Vehicle	0.73	0.88	0.8	0.71	0.85	0.83	4.8	0.8
		SAH+Met	0.52	0.56	0.62	0.61	0.47	0.45	3.23	0.54
		SAH+Met+DMSO	0.61	0.53	0.51	0.58	0.45	0.48	3.16	0.53
		SAH+Met+CC	0.74	0.77	0.66	0.8	0.82	0.62	4.41	0.73

## Sheet: TUNEl
	Figure 5 TUNEl
	Group	sham	SAH	SAH+vehicle	SAH+Met
	Tunel positive cells (%)	2	39	43	28
		2	53	38	30
		2	44	42	38
		1	48	50	32
		2	46	45	33
	Sum	9	230	218	161
	Mean	1.8	46	43.6	32.2

## Sheet: NIssl
	Figure 5 Nissl
	Group	sham	SAH	SAH+vehicle	SAH+Met
	Surviving neurons(%)	98	58	55	74
		99	60	61	79
		97	63	59	72
		98	52	52	65
		96	55	50	68
	Sum	488	288	277	358
	Mean	97.6	57.6	55.4	71.6

## Sheet: FJC
	Figure 7 FJC
	Group	sham	SAH+Vehicle	SAH+Met	SAH+Met+DMSO	SAH+Met+CC
	FJC positive cells(%)	2.9	43	28	30	38
		1.5	46	31	26.8	35.7
		3.6	40	26.7	27.2	41
		2.3	38.6	28.8	32.7	39.2
		3	42	33	27.5	36.4
	Sum	13.3	209.6	147.5	144.2	190.3
	Mean	2.66	41.92	29.5	28.84	38.06

## Sheet: IF-IBA1
	Figure 8 IF-IBA1
	Group	sham	SAH+Vehicle	SAH+Met	SAH+Met+DMSO	SAH+Met+CC
	IBA positive cells (cells/mm2)	35	100	77	80	95
		45	115	79	83	106
		37	118	69	79	93
		32	108	87	68	93
		39	99	74	85	113
	Sum	188	540	386	395	500
	Mean	37.6	108	77.2	79	100

## Sheet: Supplement Figure 3-blood sugar
		Supplement Figure 3-blood sugar
		Group	Blood glucose 24 h after SAH (mmol/L)								Sum	Mean
		SAH	6.5	7	6.6	7.1	6.8	6.4	6.6	6.9	53.9	6.7375
		SAH+Metformin(100 mg/kg)	6.6	6	7	6.6	6.2	6.3	7.2	6.8	52.7	6.5875
		SAH+Metformin(200 mg/kg)	6.4	6.1	6	6.2	5.8	6.3	6.8	7	50.6	6.325
