# Supplementary material for: Metformin Inhibits NLR Family Pyrin Domain Containing 3 (NLRP)-Relevant Neuroinflammation via an Adenosine-5′-Monophosphate-Activated Protein Kinase (AMPK)-Dependent Pathway to Alleviate Early Brain Injury After Subarachnoid Hemorrhage in Mice
Source: Front Pharmacol. 2022 Mar 17;13:796616. doi: 10.3389/fphar.2022.796616 (PMC8969021; doi:10.3389/fphar.2022.796616)
Supplement: Supplementary file 5 [file DataSheet2.ZIP]

Archive with 4 entries (2 files):
- data sheet for review purpose only (2)/Original date for review purpose only (2)/
- data sheet for review purpose only (2)/Original date for review purpose only (2)/Figure 2A.tif
- data sheet for review purpose only (2)/Original date for review purpose only (2)/Figure 2B.tif
- data sheet for review purpose only (2)/
